# Supplementary material for: XPS and HR TEM Elucidation of the Diversity of Titania-Supported Single-Site Ir Catalyst Performance in Spin-Selective Propene Hydrogenation
Source: Int J Mol Sci. 2023 Oct 27;24(21):15643. doi: 10.3390/ijms242115643 (PMC10650017; doi:10.3390/ijms242115643)
Supplement: Supplementary file 1 [file ijms-24-15643-s001.zip]

Archive with 1 entries (1 files):
- ijms-2653704-supplementary.pdf
